# Supplementary material for: Comparative effectiveness of digital versus face-to-face cognitive behavioral therapy for alcohol use disorder: a systematic review and meta-analysis
Source: Psychol Med. 2025 Oct 20;55:e315. doi: 10.1017/S0033291725102043 (PMC12551579; doi:10.1017/S0033291725102043)
Supplement: Kim et al. supplementary material [file S0033291725102043sup001.zip]

Archive with 7 entries (7 files):
- S0033291725102043sup007.docx
- S0033291725102043sup001.tif
- S0033291725102043sup002.tif
- S0033291725102043sup003.tif
- S0033291725102043sup004.tif
- S0033291725102043sup005.docx
- S0033291725102043sup006.docx
